# Supplementary material for: The Value of Baseline [18F]FDG-PET in Predicting the Progression-Free Survival in Patients with Thymic Epithelial Tumours: A Systematic Review and Meta-Analysis
Source: Diagnostics (Basel). 2025 Sep 26;15(19):2458. doi: 10.3390/diagnostics15192458 (PMC12523372; doi:10.3390/diagnostics15192458)
Supplement: Supplementary file 1 [file diagnostics-15-02458-s001.zip]

Archive with 2 entries (2 files):
- diagnostics-3809717-supplementary.pdf
- PRISMA Checklist.pdf
